# Supplementary material for: Non-Pharmacological Self-Management Strategies for Chemotherapy-Induced Peripheral Neuropathy in People with Advanced Cancer: A Systematic Review and Meta-Analysis
Source: Nutrients. 2022 Jun 9;14(12):2403. doi: 10.3390/nu14122403 (PMC9228711; doi:10.3390/nu14122403)
Supplement: Supplementary file 1 [file nutrients-14-02403-s001.zip]

Archive with 1 entries (1 files):
- nutrients-1745029-supplementary.pdf
